# Supplementary material for: The Safety and Efficacy of Psychosocial Adherence Interventions in Young People with Early Psychosis: A Systematic Review
Source: Healthcare (Basel). 2022 Sep 9;10(9):1732. doi: 10.3390/healthcare10091732 (PMC9498603; doi:10.3390/healthcare10091732)
Supplement: Supplementary file 1 [file healthcare-10-01732-s001.zip]

Archive with 1 entries (1 files):
- healthcare-1865682-supplementary.pdf
